# Supplementary material for: The effects of 12 weeks of chiropractic spinal adjustments on physiological biomarkers in adults: A pragmatic randomized controlled trial
Source: PLoS One. 2025 Dec 11;20(12):e0338730. doi: 10.1371/journal.pone.0338730 (PMC12697962; doi:10.1371/journal.pone.0338730)
Supplement: S1 File — This file includes full R code and model outputs. (ZIP) [file pone.0338730.s001.zip]

Archive with 2 entries (2 files):
- CONSORT_2025_checklist.docx
- S1.pdf
